# Supplementary material for: A Facile Fluorometric Assay of Orotate Phosphoribosyltransferase Activity Using a Selective Fluorogenic Reaction for Orotic Acid
Source: Sensors (Basel). 2023 Feb 24;23(5):2507. doi: 10.3390/s23052507 (PMC10007123; doi:10.3390/s23052507)
Supplement: Supplementary file 1 [file sensors-23-02507-s001.zip]

Archive with 1 entries (1 files):
- sensors-2214376-supplementary.pdf
